# Supplementary material for: COVID-19 pandemic and families' utilization of well-child clinics and pediatric practices attendance in Germany
Source: BMC Res Notes. 2021 Apr 16;14:140. doi: 10.1186/s13104-021-05562-3 (PMC8050987; doi:10.1186/s13104-021-05562-3)
Supplement: Supplementary file 1 — Additional file 1. Comparison of weekly visit numbers between the years 2019 and 2020. [file 13104_2021_5562_MOESM1_ESM.xlsx]

## Sheet: Data
week	n.vis.2019	n.vis.2020	perc	first_day_2019	last_day_2019	first_day_2020	last_day_2020
1	1756	1840	104.8	2019-01-07	2019-01-06	2020-01-06	2020-01-05
2	3167	3399	107.3	2019-01-14	2019-01-13	2020-01-13	2020-01-12
3	3216	3318	103.2	2019-01-21	2019-01-20	2020-01-20	2020-01-19
4	3020	3085	102.2	2019-01-28	2019-01-27	2020-01-27	2020-01-26
5	3176	3040	95.7	2019-02-04	2019-02-03	2020-02-03	2020-02-02
6	2970	2581	86.9	2019-02-11	2019-02-10	2020-02-10	2020-02-09
7	2740	2469	90.1	2019-02-18	2019-02-17	2020-02-17	2020-02-16
8	2522	2643	104.8	2019-02-25	2019-02-24	2020-02-24	2020-02-23
9	2445	2974	121.6	2019-03-04	2019-03-03	2020-03-02	2020-03-01
10	2937	2948	100.4	2019-03-11	2019-03-10	2020-03-09	2020-03-08
11	2803	2343	83.6	2019-03-18	2019-03-17	2020-03-16	2020-03-15
12	2792	1701	60.9	2019-03-25	2019-03-24	2020-03-23	2020-03-22
13	2605	1636	62.8	2019-04-01	2019-03-31	2020-03-30	2020-03-29
14	2892	1840	63.6	2019-04-08	2019-04-07	2020-04-06	2020-04-05
15	2910	1236	42.5	2019-04-15	2019-04-14	2020-04-13	2020-04-12
16	1673	2110	126.1	2019-04-22	2019-04-21	2020-04-20	2020-04-19
17	2093	2444	116.8	2019-04-29	2019-04-28	2020-04-27	2020-04-26
18	2130	2212	103.8	2019-05-06	2019-05-05	2020-05-04	2020-05-03
19	2903	2715	93.5	2019-05-13	2019-05-12	2020-05-11	2020-05-10
20	2933	2632	89.7	2019-05-20	2019-05-19	2020-05-18	2020-05-17
21	2934	1865	63.6	2019-05-27	2019-05-26	2020-05-25	2020-05-24
22	1991	2103	105.6	2019-06-03	2019-06-02	2020-06-01	2020-05-31
23	2297	2567	111.8	2019-06-10	2019-06-09	2020-06-08	2020-06-07
24	2730	2603	95.3	2019-06-17	2019-06-16	2020-06-15	2020-06-14
25	2393	2723	113.8	2019-06-24	2019-06-23	2020-06-22	2020-06-21
26	2069	2681	129.6	2019-07-01	2019-06-30	2020-06-29	2020-06-28

## Sheet: Codebook
week	week of the year
n.vis.2019	weekly visits 2019
n.vis.2020	weekly visits 2020
perc	percentage of weekly visits 2020 compared to 2019
first_day_2019	first day of the week 2019
first_day_2019	last day of the week 2019
first_day_2020	first day of the week 2020
first_day_2020	last day of the week 2020
